# Supplementary material for: The inhibition of checkpoint activation by telomeres does not involve exclusion of dimethylation of histone H4 lysine 20 (H4K20me2)
Source: F1000Res. 2018 Oct 9;7:1027. Originally published 2018 Jul 9. [Version 2] doi: 10.12688/f1000research.15166.2 (PMC6240467; doi:10.12688/f1000research.15166.2)
Supplement: Original excel workbook containing the Ct values from the PCRs and the location of the primers within the genes and telomere repeat adjacent DNA [file f1000research-7-17976-s0001.tgz › 899ebfbe-1e3b-4145-a7fa-2f89fc69e187_dataset_2.xlsx]

## Sheet: Rawdata
ACT1	Ct values						Ct Average				Immuno-Precipitated		Immuno-Precipitated DNA (2^delta)	ACT1 79/80	ACT1 139/140	ACT1 141/142	HIP3 143/144	HIP3 145/146	HIP3 147/148	TELO 135/136	TELO 121/122
primers 79/80	INPUT		H4		H4K20me2		INPUT	H4	H4K20me2	delta	DNA (2^delta)		WT (JRE210-1)	0.58517	0.638133	0.911888	0.355255	0.700729	0.412346	0.446561	0.553605
	1/100		*1/10		*1/10		1/100	*1/10	*1/10	H4-H4K20me2	H4K20me2		WT (JRE210-1)	0.302903	0.480273	0.551689	0.272992	0.703162	0.544094	0.280666	0.475306
	repeat1	repeat2	repeat1	repeat2	repeat1	repeat2							WT (JRE210-1)	0.0746832		0.0494436	0.0746832	0.143779		0.252951	0.257372
WT (JRE210-1)	22.48	22.5	17.61	17.68	21.54	21.94	22.49	17.645	21.74	-4.095	0.58517		taz1∆ (JA002-3)	0.431349		0.347944	0.215675	0.325771		0.52556	0.531053
WT (JRE210-1)	23.03	23.04	16.98	16.27	21.73	21.61	23.035	16.625	21.67	-5.045	0.302903		set9∆ (JA008-1)	0.0198039		0.0638986	0.128686	0.125602		0.158431	0.134617
set9∆ (JA008-1)	23.52	23.58	17.53	17.5	24.3	24.22	23.55	17.515	24.26	-6.745	0.0932294		set9∆ (JA008-2)	0.0932294	0.195729	0.18453	0.0401607	0.153566	0.136024	0.160087	0.110103
set9∆ (JA008-2)	23.62	23.56	17.96	18.05	23.01	23.93	23.59	18.005	23.47	-5.465	0.226397		set9∆ (JA008-3)	0.103804	0.133687	0.255594	0.0583925	0.0778547	0.072641	0.282619	0.206889
set9∆ (JA008-3)	23.09	23.11	17.13	17.16	23.71	23.76	23.1	17.145	23.735	-6.59	0.103804		H4K20R (JRE141-3 or-6)	0.227183	0.186459	0.189062	0.0955188	0.126038	0.120904	0.211236	0.260062
H4K20R (JRE141-3)	20.84	20.78	17.98	18.25	23.59	23.56	20.81	18.115	23.575	-5.46	0.227183
H4K20R (JRE141-6)	23.15	23.19	17.7	17.71	23.85	23.87	23.17	17.705	23.86	-6.155	0.140333		number of values WT	3	2	3	3	3	2	3	3
WT (JRE210-1)	21.89	21.93	18.77	18.66	25.61	25.95	21.91	18.715	25.78	-7.065	0.0746832		number of values taz1∆	1	0	1	1	1	0	1	1
taz1∆ (JA002-3)	22.91	22.92	20.6	20.6	25.1	25.17	22.915	20.6	25.135	-4.535	0.431349		number of values set9∆	3	2	3	3	3	2	3	3
set9∆ (JA008-1)	24.65	24.67	18.17	17.94	27.06	27.01	24.66	18.055	27.035	-8.98	0.0198039		number of values H4K20R	1	1	1	1	1	1	1	1
ACT1	Ct values						Ct Average				Immuno-Precipitated		TOTAL	ACT1	HIP3	Telomere
primers 139/140	INPUT		H4		H4K20me2		INPUT	H4	H4K20me2	delta	DNA (2^delta)		number of values WT	8	8	6
	1/100		*1/10		*1/10		1/100	*1/10	*1/10	H4-H4K20me2	H4K20me2		number of values taz1∆	2	2	2
	repeat1	repeat2	repeat1	repeat2	repeat1	repeat2							number of values set9∆	8	8	6
WT (JRE210-1)	21.94	22.09	17.7	17.81	22.18	21.27	22.015	17.755	21.725	-3.97	0.638133		number of values H4K20R	3	3	3
WT (JRE210-1)	22.47	22.49	17.47	17.58	21.86	21.95	22.48	17.525	21.905	-4.38	0.480273
set9∆ (JA008-1)	22.85	22.81	17.76	17.82	23.93	23	22.83	17.79	23.465	-5.675	0.195729		average WT	0.320919	0.559203	0.50434	0.23431	0.51589	0.47822	0.326726	0.428761
set9∆ (JA008-2)	22.81	22.86	18.25	18.12	24.65	24.69	22.835	18.185	24.67	-6.485	0.11164		average taz1∆	0.431349		0.347944	0.215675	0.325771		0.52556	0.531053
set9∆ (JA008-3)	22.59	22.52	17.43	17.42	23.55	23.75	22.555	17.425	23.65	-6.225	0.133687		average set9∆	0.0722789	0.164708	0.168008	0.0757464	0.119007	0.104332	0.200379	0.150536
H4K20R (JRE141-3)	20.73	20.72	17.9	18	23.67	23.72	20.725	17.95	23.695	-5.745	0.186459		average H4K20R	0.227183	0.186459	0.189062	0.0955188	0.126038	0.120904	0.211236	0.260062
H4K20R (JRE141-6)	22.69	22.51	17.88	17.93	23.91	23.81	22.6	17.905	23.86	-5.955	0.1612
													Standard deviation (std. dev.) WT	0.176168	0.0789295	0.303264	0.106418	0.248074	0.0658739	0.0798898	0.114259
ACT1	Ct values						Ct Average				Immuno-Precipitated		Standard deviation (std. dev.) set9∆	0.0349834	0.031021	0.0694061	0.0352931	0.0274351	0.0316913	0.115001	0.0375684
primers 141/142	INPUT		H4		H4K20me2		INPUT	H4	H4K20me2	delta	DNA (2^delta)
	1/100		*1/10		*1/10		1/100	*1/10	*1/10	H4-H4K20me2	H4K20me2			internal locus act1	internal locus hip3	Telomere			internal locus act1	internal locus hip3	Telomere
	repeat1	repeat2	repeat1	repeat2	repeat1	repeat2							WT	0.461487	0.409473	0.377743		std. dev. WT	0.0937124	0.116776	0.0510175
WT (JRE210-1)	22.22	22.23	18.03	18.06	21.51	21.49	22.225	18.045	21.5	-3.455	0.911888		taz1Δ	0.389647	0.270723	0.528307		std. dev. Taz1D	0.0589762	0.055048	0.00388404
WT (JRE210-1)	22.85	22.79	17.58	17.61	22.3	21.25	22.82	17.595	21.775	-4.18	0.551689		set9Δ	0.134998	0.0996954	0.175458		std. dev. Set9D	0.0418128	0.0159659	0.0249213
set9∆ (JA008-1)	23.3	23.27	19.16	18.04	24.42	24.3	23.285	18.6	24.36	-5.76	0.18453		H4K20R	0.200901	0.114153	0.235649		std. dev. H4K20R	0.0175214	0.0124231	0.024413
set9∆ (JA008-2)	23.19	23.32	18.65	19.05	24.49	24.94	23.255	18.85	24.715	-5.865	0.171577
set9∆ (JA008-3)	22.8	23.05	17.66	17.56	22.94	22.86	22.925	17.61	22.9	-5.29	0.255594
H4K20R (JRE141-3)	21.02	20.86	18.08	18.34	23.99	23.88	20.94	18.21	23.935	-5.725	0.189062
H4K20R (JRE141-6)	22.82	22.75	18.22	18.22	24.21	24.14	22.785	18.22	24.175	-5.955	0.1612
WT (JRE210-1)	21.83	21.86	18	18.3	25.79	25.83	21.845	18.15	25.81	-7.66	0.0494436
taz1∆ (JA002-3)	22.75	22.77	20.89	20.83	25.75	25.66	22.76	20.86	25.705	-4.845	0.347944
set9∆ (JA008-1)	24.5	23.79	19.27	19.17	26.14	26.88	24.145	19.22	26.51	-7.29	0.0638986
HIP3	Ct values						Ct Average				Immuno-Precipitated
primers 143/144	INPUT		H4		H4K20me2		INPUT	H4	H4K20me2	delta	DNA (2^delta)
	1/100		*1/10		*1/10		1/100	*1/10	*1/10	H4-H4K20me2	H4K20me2
	repeat1	repeat2	repeat1	repeat2	repeat1	repeat2
WT (JRE210-1)	21.31	21.46	17.45	17.29	22.28	22.09	21.385	17.37	22.185	-4.815	0.355255
WT (JRE210-1)	21.87	21.85	16.88	16.9	22.04	22.13	21.86	16.89	22.085	-5.195	0.272992
set9∆ (JA008-1)	22.21	22.23	17.31	17.03	25.03	25.23	22.22	17.17	25.13	-7.96	0.0401607
set9∆ (JA008-2)	22.1	22.33	17.57	17.52	24.23	23.41	22.215	17.545	23.82	-6.275	0.129133
set9∆ (JA008-3)	22.15	21.98	16.87	16.93	24.34	24.3	22.065	16.9	24.32	-7.42	0.0583925
H4K20R (JRE141-3)	20.55	20.47	17.74	17	24.16	24	20.51	17.37	24.08	-6.71	0.0955188
H4K20R (JRE141-6)	22.04	22.07	17.44	17.53	24.04	24.33	22.055	17.485	24.185	-6.7	0.0961832
WT (JRE210-1)	21.89	21.93	18.77	18.66	25.61	25.95	21.91	18.715	25.78	-7.065	0.0746832
taz1∆ (JA002-3)	22.91	22.92	19.6	19.6	25.1	25.17	22.915	19.6	25.135	-5.535	0.215675
set9∆ (JA008-1)	24.65	24.67	19.57	19.94	26.06	26.01	24.66	19.755	26.035	-6.28	0.128686
HIP3	Ct values						Ct Average				Immuno-Precipitated
primers 145/146	INPUT		H4		H4K20me2		INPUT	H4	H4K20me2	delta	DNA (2^delta)
	1/100		*1/10		*1/10		1/100	*1/10	*1/10	H4-H4K20me2	H4K20me2
	repeat1	repeat2	repeat1	repeat2	repeat1	repeat2
WT (JRE210-1)	21.01	21.01	17.12	16.99	20.88	20.9	21.01	17.055	20.89	-3.835	0.700729
WT (JRE210-1)	21.55	21.56	16.62	17.32	20.78	20.82	21.555	16.97	20.8	-3.83	0.703162
set9∆ (JA008-1)	21.94	21.98	17.01	16.94	23.3	22.7	21.96	16.975	23	-6.025	0.153566
set9∆ (JA008-2)	21.88	21.88	17.12	17.17	24.65	24.81	21.88	17.145	24.73	-7.585	0.052082
set9∆ (JA008-3)	21.76	21.71	16.67	16.81	23.5	23.99	21.735	16.74	23.745	-7.005	0.0778547
H4K20R (JRE141-3)	20.02	20.01	17.46	17.57	23.88	23.77	20.015	17.515	23.825	-6.31	0.126038
H4K20R (JRE141-6)	21.71	21.74	17.13	17.1	23.99	23.97	21.725	17.115	23.98	-6.865	0.0857885
WT (JRE210-1)	21.06	20.91	18.51	18.54	24.6	24.69	20.985	18.525	24.645	-6.12	0.143779
taz1∆ (JA002-3)	21.89	21.9	19.82	19.54	24.19	25.05	21.895	19.68	24.62	-4.94	0.325771
set9∆ (JA008-1)	23.65	23.67	19.74	19.68	25.88	26.17	23.66	19.71	26.025	-6.315	0.125602
HIP3	Ct values						Ct Average				Immuno-Precipitated
primers 147/148	INPUT		H4		H4K20me2		INPUT	H4	H4K20me2	delta	DNA (2^delta)
	1/100		*1/10		*1/10		1/100	*1/10	*1/10	H4-H4K20me2	H4K20me2
	repeat1	repeat2	repeat1	repeat2	repeat1	repeat2
WT (JRE210-1)	21.06	21.05	17.1	17.09	21.39	22	21.055	17.095	21.695	-4.6	0.412346
WT (JRE210-1)	21.24	21.55	17.46	17.29	21.14	22.01	21.395	17.375	21.575	-4.2	0.544094
set9∆ (JA008-1)	21.84	21.75	17.08	17.02	23.2	23.3	21.795	17.05	23.25	-6.2	0.136024
set9∆ (JA008-2)		21.73	17.77	17.43	24.9	24.95	21.73	17.6	24.925	-7.325	0.0623671
set9∆ (JA008-3)	21.56	21.56	16.97	17.11	24.19	24.1	21.56	17.04	24.145	-7.105	0.072641
H4K20R (JRE141-3)	20.45	20.25	17.71	17.64	24.13	23.96	20.35	17.675	24.045	-6.37	0.120904
H4K20R (JRE141-6)	21.65	21.77	17.45	17.51	24.2	24.25	21.71	17.48	24.225	-6.745	0.0932294
TELO	Ct values						Ct Average				Immuno-Precipitated
primers 135/136	INPUT		H4		H4K20me2		INPUT	H4	H4K20me2	delta	DNA (2^delta)
	1/100		*1/10		*1/10		1/100	*1/10	*1/10	H4-H4K20me2	H4K20me2
	repeat1	repeat2	repeat1	repeat2	repeat1	repeat2
WT (JRE210-1)	17.85	17.84	16.68	15.8	20.8	20.65	17.845	16.24	20.725	-4.485	0.446561
WT (JRE210-1)	17.99	18.02	15.47	15.61	20.67	20.72	18.005	15.54	20.695	-5.155	0.280666
set9∆ (JA008-1)	18.61	18.58	15.8	15.88	19.19	19.08	18.595	15.84	19.135	-3.295	1.01884
set9∆ (JA008-2)	18.25	18.1	16.47	16.42	22.95	23.06	18.175	16.445	23.005	-6.56	0.105985
set9∆ (JA008-3)	18.15	18.07	15.15	15.15	21.14	21.09	18.11	15.15	21.115	-5.965	0.160087
H4K20R (JRE141-3)	16.73	16.76	16.16	16.24	21.26	21.43	16.745	16.2	21.345	-5.145	0.282619
H4K20R (JRE141-6)	18.24	18.19	16.57	16.56	22.19	22.07	18.215	16.565	22.13	-5.565	0.211236
WT (JRE210-1)	18.45	18.29	17.69	17.52	22.92	22.9	18.37	17.605	22.91	-5.305	0.252951
taz1∆ (JA002-3)	18.84	18.81	18.78	18.84	23.04	23.08	18.825	18.81	23.06	-4.25	0.52556
set9∆ (JA008-1)	20.51	20.52	17.93	17.9	23.87	23.92	20.515	17.915	23.895	-5.98	0.158431
TELO	Ct values						Ct Average				Immuno-Precipitated
primers 121/122	INPUT		H4		H4K20me2		INPUT	H4	H4K20me2	delta	DNA (2^delta)
	1/100		*1/10		*1/10		1/100	*1/10	*1/10	H4-H4K20me2	H4K20me2
	repeat1	repeat2	repeat1	repeat2	repeat1	repeat2
WT (JRE210-1)	17.84	16.81	15.81	15.82	20.32	19.66	17.325	15.815	19.99	-4.175	0.553605
WT (JRE210-1)	18	17.99	15.67	15.64	20.11	19.99	17.995	15.655	20.05	-4.395	0.475306
set9∆ (JA008-1)	18.47	18.68	16.03	16.06	22.97	22.13	18.575	16.045	22.55	-6.505	0.110103
set9∆ (JA008-2)	18.14	18.09	16.66	16.72	22.32	22.45	18.115	16.69	22.385	-5.695	0.193034
set9∆ (JA008-3)	18	17.76	15.57	15.85	21.28	21.33	17.88	15.71	21.305	-5.595	0.206889
H4K20R (JRE141-3)	16.99	16.98	16.47	16.52	21.83	21.69	16.985	16.495	21.76	-5.265	0.260062
H4K20R (JRE141-6)	18.23	18.24	16.65	16.78	21.88	21.87	18.235	16.715	21.875	-5.16	0.279695
WT (JRE210-1)	18.55	18.47	17.83	17.72	23.09	23.02	18.51	17.775	23.055	-5.28	0.257372
taz1∆ (JA002-3)	19	18.94	18.89	18.94	23.24	23.06	18.97	18.915	23.15	-4.235	0.531053
set9∆ (JA008-1)	20.64	20.8	17.92	17.96	24.08	24.23	20.72	17.94	24.155	-6.215	0.134617

## Sheet: Legend
	ABBREVIATIONS AND PRIMER LOCATIONS
	Ct average = average of the Ct of repeat 1 and repeat 2 (run in the same 384-wells plate)
	INPUT sample were diluted by 1/100 before qPCR
	ChIP samples (H4 or H4K20me2) were diluted by 1/10 before qPCR
	Final Volume = 10 µl
	Master MIX (LightCycler® 480 SYBR Green I Master - Roche)				5.0 µl
	Primer 1 (6 µM final)				0.3 µl
	Primer 2 (6 µM final)				0.3 µl
	H2O				0.4 µl
	DNA				4.0 µl
	Annealing temperatures
	act1 79/80	51°C
	act1 139/140	52°C
	act1 141/142	51°C
	hip3 143/144	51°C
	hip3 145/146	51°C
	hip3 147/148	52°C
	TELO 135/136	51°C
	TELO 121/122	51°C
