# Supplementary material for: The inhibition of checkpoint activation by telomeres does not involve exclusion of dimethylation of histone H4 lysine 20 (H4K20me2)
Source: F1000Res. 2018 Oct 9;7:1027. Originally published 2018 Jul 9. [Version 2] doi: 10.12688/f1000research.15166.2 (PMC6240467; doi:10.12688/f1000research.15166.2)
Supplement: Revised excel workbook containing the Ct values from the PCRs, the location of the primers within the genes and telomere repeat adjacent DNA and the ChIP values of total H4 normalized to input chromatin [file f1000research-7-17976-s0002.tgz]

Archive with 1 entries (1 files):
- 8e045708-ff50-4fcb-9a96-57e215f97ab6_dataset_3.xlsx
